# Supplementary material for: Identifying Health Equity Factors That Influence the Public’s Perception of COVID-19 Health Information and Recommendations: A Scoping Review
Source: Int J Environ Res Public Health. 2022 Sep 23;19(19):12073. doi: 10.3390/ijerph191912073 (PMC9565967; doi:10.3390/ijerph191912073)
Supplement: Supplementary file 1 [file ijerph-19-12073-s001.zip]

Archive with 3 entries (3 files):
- Supplementary S1- Final Proofread.pdf
- Supplementary S2- Final Proofread.pdf
- Supplementary S3- Final Proofread.xlsx
